# Supplementary material for: The Association of Mobile Health Applications with Self-Management Behaviors among Adults with Chronic Conditions in the United States
Source: Int J Environ Res Public Health. 2021 Sep 30;18(19):10351. doi: 10.3390/ijerph181910351 (PMC8507726; doi:10.3390/ijerph181910351)
Supplement: Supplementary file 1 [file ijerph-18-10351-s001.zip]

Archive with 1 entries (1 files):
- ijerph-1340541-supplementary.pdf
